# Supplementary material for: An Evaluation of Morphometric Characteristics of Honey Bee (Apis cerana) Populations in the Qinghai–Tibet Plateau in China
Source: Life (Basel). 2025 Feb 7;15(2):255. doi: 10.3390/life15020255 (PMC11856382; doi:10.3390/life15020255)
Supplement: Supplementary file 1 [file life-15-00255-s001.zip]

Archive with 1 entries (1 files):
- life-3436495-supplementary.pdf
